# Supplementary material for: Externally Applied Electromagnetic Fields and Hyperthermia Irreversibly Damage Cancer Cells
Source: Cancers (Basel). 2023 Jun 29;15(13):3413. doi: 10.3390/cancers15133413 (PMC10340829; doi:10.3390/cancers15133413)
Supplement: Supplementary file 1 [file cancers-15-03413-s001.zip]

Archive with 1 entries (1 files):
- cancers-2410337-supplementary.pdf
